# Supplementary material for: Isotopic Tracing of Nucleotide Sugar Metabolism in Human Pluripotent Stem Cells
Source: Cells. 2023 Jul 3;12(13):1765. doi: 10.3390/cells12131765 (PMC10340731; doi:10.3390/cells12131765)
Supplement: Supplementary file 1 [file cells-12-01765-s001.zip]

Archive with 1 entries (1 files):
- cells-2259252-supplementary.pdf
